# Supplementary material for: The Risk of Colorectal Adenoma in Nonalcoholic or Metabolic-Associated Fatty Liver Disease
Source: Biomedicines. 2021 Oct 5;9(10):1401. doi: 10.3390/biomedicines9101401 (PMC8533199; doi:10.3390/biomedicines9101401)
Supplement: Supplementary file 1 [file biomedicines-09-01401-s001.zip]

Archive with 1 entries (1 files):
- biomedicines-1393111-supplementary.pdf
